# Supplementary material for: Exposure to Glyphosate and Chlorpyrifos Induces Oxidative Stress, Potentially Impacting Sex Determination in Zebrafish (Danio rerio)
Source: J Xenobiot. 2026 Jun 2;16(3):101. doi: 10.3390/jox16030101 (PMC13301101; doi:10.3390/jox16030101)
Supplement: Supplementary file 1 [file jox-16-00101-s001.zip]

Archive with 5 entries (5 files):
- Supplementary Figures and Tables.pdf
- Supplementary file 1 gene expression.xlsx
- Supplementary file 2 MDA _30dpf.xlsx
- Supplementary file 3 sex classification.xlsx
- Supplementary file 4 original Images.zip
