# Supplementary material for: Exposure to Glyphosate and Chlorpyrifos Induces Oxidative Stress, Potentially Impacting Sex Determination in Zebrafish (Danio rerio)
Source: J Xenobiot. 2026 Jun 2;16(3):101. doi: 10.3390/jox16030101 (PMC13301101; doi:10.3390/jox16030101)
Supplement: Supplementary file 1 [file jox-16-00101-s001.zip › Supplementary file 1 gene expression.xlsx]

## Sheet: Efficiencies
Gen	Slope	R²	Efficiency (%)	Amplification factor
B-actina	-3.801	0.995	0.833	1.83269
ef1a	-3.771	0.984	0.842	1.84154
rpl13a	-3.369	0.984	0.981	1.98072
dmrt1	-3.707	0.999	0.861	1.86106
amh	-3.433	0.991	0.956	1.95565
sox9a	-3.568	0.994	0.907	1.90664
cyp19a1a	-3.615	0.997	0.891	1.89071
foxl2	-3.89	0.997	0.807	1.80746

## Sheet: dmrt1
	Reference genes															Genes of interest
		Actin				Ef1a				Rlp13a						Dmrt1				Quantification
		cq #1	cq #2	mean	mean x treatment	cq #1	cq #2	mean	mean x treatment	cq #1	cq #2	mean	mean x treatment	g. m	mean of g.m of ref. genes	cq #1	cq #2	mean	mean x treatment	delta CP ref	delta CP dmrt1	E traget	E Ref	E target / E ref	Promedio	Desv. Est	Log2
1a	Control	24.4248	24.1567	24.2908	24.2192	22.72	22.82	22.77	20.4045	25.24	25.48	25.36	21.671	24.1167	21.9721	24.31	25.1	24.705	26.7105	-2.14455	2.0055	3.47143	0.258259	13.4416	11.1646	14.4701	3.74864
1b	Control	26.0206	26.1466	26.0836	2.89991	21.35	21.44	21.395	2.41893	22.29	22.08	22.185	2.21221	23.1338		22.98	23.76	23.37		-1.16163	3.3405	7.94892	0.480319	16.5492			4.04869
2a	Control	18.5331	19.235	18.884		16.82	16.59	16.705		17.79	18.25	18.02		17.847		16.96	15.72	16.34		4.12515	10.3705	623.712	13.5189	46.1363			5.52783
2b	Control	28.0275	29.1943	28.6109		23.88	24.73	24.305		23.02	23.95	23.485		25.3711		34.55	33.77	34.16		-3.39894	-7.4495	0.00982343	0.116991	0.0839674			-3.57403
3a	Control	28.014	27.6871	27.8505		20.25	20.07	20.16		22.06	22.73	22.395		23.2537		22.76	23.46	23.11		-1.28154	3.6005	9.34074	0.445304	20.9761			4.39067
3b	Control	21.8811	22.6899	22.2855		19.24	19.36	19.3		20.79	21.01	20.9		20.7926		22.8	22.67	22.735		1.17955	3.9755	11.7882	2.10563	5.59843			2.48502
4a	Control	25.1406	25.5317	25.3361		16.76	16.3	16.53		18.81	17.81	18.31		19.7197		21.26	20.59	20.925		2.25244	5.7855	36.2466	4.14499	8.74467			3.1284
4b	Control	23.621	24.2127	23.9169		20.33	20.41	20.37		22.31	22.59	22.45		22.1975		30.95	31.69	31.32		-0.225345	-4.6095	0.0572374	0.867401	0.0659873			-3.92167
5a	Control	22.4898	22.7485	22.6191		21.59	21.11	21.35		22.61	21.99	22.3		22.0831		39.86	39.48	39.67		-0.110933	-12.9595	0.000321549	0.932367	0.000344874			-11.5016
5b	Control	22.1571	22.4717	22.3144		19.89	20.23	20.06		21.33	21.28	21.305		21.2063		31.09	30.45	30.77		0.7658	-4.0595	0.0805216	1.62162	0.0496549			-4.33192
1a	Chlorpyrifos	19.963	20	19.9815	23.1252	22.08	23.87	23.87	21.6105	23.19	23.07	23.13	22.158	22.2614	22.1928	31.6	30.44	31.02	27.85	-0.289231	-4.3095	0.06895	0.833115	0.0827616	3.79483	10.021	-3.59489
1b	Chlorpyrifos	21.61	22.02	21.61	5.14108	19.31	19.12	19.215		20.7	21	20.85	1.10355	20.5337		24.86	25.12	24.99		1.43845	1.7205	2.90869	2.4795	1.1731			0.230322
2a	Chlorpyrifos	37.70	36.87	36.87		21.15	20.88	21.015	1.61535	21.94	21.45	21.695		25.6166		31.12	32.01	31.565		-3.64441	-4.8545	0.0491642	0.100197	0.490674			-1.02716
2b	Chlorpyrifos	23.05	22.24	22.24		22.64	22.72	22.68		24.02	24.09	24.02		22.9677		26.45	26.38	26.415		-0.995524	0.2955	1.20127	0.53342	2.25202			1.17122
3a	Chlorpyrifos	21.92	21.63	21.63		20.91	20.97	20.94		21.73	21.38	21.555		21.3728		27.9	26.84	27.37		0.599397	-0.6595	0.664135	1.45992	0.454912			-1.13634
3b	Chlorpyrifos	22.02	22.22	22.12		20.77	21.06	20.915		21.03	20.75	20.89		21.3007		20.1	20.76	20.43		0.67145	6.2805	49.2806	1.52786	32.2547			5.01144
4a	Chlorpyrifos	23.09	22.43	22.76		23.12	26.06	24.59		23.45	23.7	23.575		23.6298		29.67	30.04	29.855		-1.6577	-3.1445	0.142075	0.35118	0.404564			-1.30556
4b	Chlorpyrifos	21.56	21.27	21.415		20.87	21.01	20.94		21.69	22.2	21.945		21.4294		28.38	28.56	28.47		0.542742	-1.7595	0.335577	1.40863	0.238229			-2.06958
5a	Chlorpyrifos	21.23	20.64	21.23		21.05	20.54	20.795		22.6	22.34	22.47		21.4867		31.13	31.64	31.385		0.4854	-4.6745	0.0549746	1.35855	0.0404656			-4.62716
5b	Chlorpyrifos	21.45	21.34	21.395		21.17	21.12	21.145		21.80	21.45	21.45		21.3296		27.6	26.4	27		0.642561	-0.2895	0.835557	1.50025	0.556946			-0.844391
1a	Glyphosate	18.66	18.12	18.39	24.1365	19.5	19.45	23.87	21.6105	21.66	21.32	21.49	26.085	21.1295	23.759	30.36	29.44	29.9	29.056	0.8426	-3.1895	0.138162	1.70218	0.0811677	104.523	252.138	-3.62295
1b	Glyphosate	25.67	25.83	25.75	5.15956	25.59	25.69	19.215	1.61535	26.76	27.09	26.925	4.50033	23.706		30.68	30.75	30.715		-1.73383	-4.0045	0.0833173	0.334702	0.24893			-2.00619
2a	Glyphosate	21.52	21.38	21.45		26.67	26.07	21.015		28.17	27.99	28.08		23.3051		29.65	30.97	30.31		-1.33297	-3.5995	0.107124	0.431078	0.248503			-2.00866
2b	Glyphosate	22.24	23.07	22.655		24.61	24.33	22.68		25.11	25.34	25.225		23.4898		28.76	29.68	29.22		-1.51766	-2.5095	0.210696	0.383638	0.549206			-0.86458
3a	Glyphosate	20.29	20.31	20.3		20.22	20.07	20.94		21.86	21.59	21.725		20.9803		29.29	29.85	29.57		0.991888	-2.8595	0.169562	1.8704	0.0906554			-3.46346
3b	Glyphosate	26.26	26.34	26.3		25.55	25.95	20.915		27.31	27.16	27.235		24.6517		30.17	29.74	29.955		-2.67956	-3.2445	0.133526	0.184237	0.724749			-0.464446
4a	Glyphosate	30.43	30.1	30.1		29.04	28.55	24.59		29.98	31.11	30.545		28.2762		21.81	22.96	22.385		-6.3041	4.3255	14.648	0.0186931	783.603			9.61398
4b	Glyphosate	27.61	28.13	27.87		33.29	32.62	20.94		31.79	31.05	31.42		26.3698		38.76	38.21	38.485		-4.39764	-11.7745	0.000670841	0.0622806	0.0107713			-6.53667
5a	Glyphosate	16.20	16.35	16.35		17	16.21	20.795		18	17.62	17.81		18.2269		26.92	26.46	26.69		3.74522	0.0205	1.0128	10.6361	0.0952236			-3.39254
5b	Glyphosate	32.24	32.16	32.2		28.01	28.26	21.145		30.84	29.95	30.395		27.455		22.94	23.72	23.33		-5.48288	3.3805	8.1487	0.0313924	259.575			8.02001
1a	Combination	23.48	23.13	23.48	25.628	24.25	24.26	24.255	25.9035	24.16	23.51	23.835	25.778	23.8546	25.7105	22.56	22.93	22.745	28.728	-1.88242	3.9655	11.7153	0.304733	38.4444	23.7121	34.8321	5.2647
1b	Combination	21.81	21.89	21.85	3.56735	23.1	23.27	23.185	4.14115	23.25	22.88	23.065	3.56883	22.6919		33.56	33.9	33.73		-0.719743	-7.0195	0.0128279	0.634858	0.0202058			-5.62908
2a	Combination	29.95	30.4	30.175		21.07	21.31	21.19		24.6	24.18	24.39		24.9841		22.11	22.34	22.225		-3.01193	4.4855	16.1771	0.149367	108.304			6.75895
2b	Combination	24.57	24.74	24.655		25.67	25,89	25.67		23.24	24.03	23.635		24.6393		33.9	33.7	33.8		-2.66718	-7.0895	0.0122825	0.185683	0.0661479			-3.91816
3a	Combination	21.09	20.68	20.68		27.71	27.52	27.615		27.04	26.43	26.735		24.808		28.7	28.67	28.685		-2.83586	-1.9745	0.293661	0.166927	1.75922			0.814938
3b	Combination	22.25	22.07	22.16		20.23	20.59	20.41		20.81	21.1	20.955		21.1625		29.6	29.25	29.425		0.809655	-2.7145	0.185527	1.66714	0.111284			-3.16768
4a	Combination	30.37	29.63	30		29.72	29.6	29.66		29.52	29.41	29.465		29.7075		27.9	28.45	28.175		-7.73537	-1.4645	0.402994	0.00757336	53.212			5.73368
4b	Combination	29.5	29.44	29.47		33.82	35.16	34.49		33.51	33.33	33.42		32.3862		34.1	35.15	34.625		-10.414	-7.9145	0.00736105	0.00139607	5.2727			2.39854
5a	Combination	27.34	27.34	27.34		25.83	25.52	25.675		25.55	25.69	25.62		26.1997		27.8	26.35	27.075		-4.22754	-0.3645	0.797558	0.0693406	11.502			3.52382
5b	Combination	26.46	26.47	26.47		26.96	26.81	26.885		26.16	27.16	26.66		26.6711		26.36	27.23	26.795		-4.69898	-0.0845	0.948912	0.0514917	18.4284			4.20386

## Sheet: amh
	Referencia															Interes
		Actina				Ef1a				Rlp13a						amh				Cuantificación
		cq #1	cq #2	mean	mean x treatment	cq #1	cq #2	mean	mean x treatment	cq #1	cq #2	mean	mean x treatment	g. m	mean of g.m of ref. genes	cq #1	cq #2	mean	mean x treatment	delta CP ref	delta CP dmrt1	E traget	E Ref	E target / E ref	Promedio	Desv. Est	Log2
1a	Control	24.4248	24.1567	24.2908	24.2192	22.72	22.82	22.77	20.4045	25.24	25.48	25.36	21.671	24.1167	21.9721	35.24	35.33	35.285	33.7361	-2.14455	-1.54889	0.352637	0.258259	1.36544	5.69577	10.1023	0.449363
1b	Control	26.0206	26.1466	26.0836	2.89991	21.35	21.44	21.395	2.41893	22.29	22.08	22.185	2.21221	23.1338		30.24	31.78	31.01		-1.16163	2.72611	6.26214	0.480319	13.0374			3.70459
2a	Control	18.5331	19.235	18.884		16.82	16.59	16.705		17.79	18.25	18.02		17.847		34.56	33.78	34.17		4.12515	-0.433889	0.746781	13.5189	0.0552398			-4.17815
2b	Control	28.0275	29.1943	28.6109		23.88	24.73	24.305		23.02	23.95	23.485		25.3711		37.65	36.89	37.27		-3.39894	-3.53389	0.0927256	0.116991	0.792587			-0.335359
3a	Control	28.014	27.6871	27.8505		20.25	20.07	20.16		22.06	22.73	22.395		23.2537		32.65	33.04	32.845		-1.28154	0.891111	1.82151	0.445304	4.09049			2.03228
3b	Control	21.8811	22.6899	22.2855		19.24	19.36	19.3		20.79	21.01	20.9		20.7926		36.78	36.98	36.88		1.17955	-3.14389	0.120553	2.10563	0.0572528			-4.12651
4a	Control	25.1406	25.5317	25.3361		16.76	16.3	16.53		18.81	17.81	18.31		19.7197		26.66	26.45	26.555		2.25244	7.18111	125.523	4.14499	30.283			4.92044
4b	Control	23.621	24.2127	23.9169		20.33	20.41	20.37		22.31	22.59	22.45		22.1975		37.34	36.98	37.16		-0.225345	-3.42389	0.0998499	0.867401	0.115114			-3.11887
5a	Control	22.4898	22.7485	22.6191		21.59	21.11	21.35		22.61	21.99	22.3		22.0831		0	0	0		-0.110933	NA	NA	0.932367	NA			NA
5b	Control	22.1571	22.4717	22.3144		19.89	20.23	20.06		21.33	21.28	21.305		21.2063		32.34	32.56	32.45		0.7658	1.28611	2.37615	1.62162	1.46529			0.551186
1a	Chlorpyrifos	19.963	20	19.9815	23.1252	22.08	23.87	23.87	21.6105	23.19	23.07	23.13	22.158	22.2614	22.1928	0	0	0	11.5555	-0.289231	NA	NA	0.833115	NA	20540.9	21108.5	NA
1b	Chlorpyrifos	21.61	22.02	21.61	5.14108	19.31	19.12	19.215		20.7	21	20.85	1.10355	20.5337		0	0	0		1.43845	NA	NA	2.4795	NA			NA
2a	Chlorpyrifos	37.70	36.87	36.87		21.15	20.88	21.015	1.61535	21.94	21.45	21.695		25.6166		21.57	21.44	21.505		-3.64441	12.2311	3755.06	0.100197	37476.6			15.1937
2b	Chlorpyrifos	23.05	22.24	22.24		22.64	22.72	22.68		24.02	24.09	24.02		22.9677		33.87	32.53	33.2		-0.995524	0.536111	1.43444	0.53342	2.68913			1.42714
3a	Chlorpyrifos	21.92	21.63	21.63		20.91	20.97	20.94		21.73	21.38	21.555		21.3728		18.53	18.57	18.55		0.599397	15.1861	27430.5	1.45992	18789			14.1976
3b	Chlorpyrifos	22.02	22.22	22.12		20.77	21.06	20.915		21.03	20.75	20.89		21.3007		25.06	24.9	24.98		0.67145	8.75611	362.265	1.52786	237.106			7.88939
4a	Chlorpyrifos	23.09	22.43	22.76		23.12	26.06	24.59		23.45	23.7	23.575		23.6298		0	0	0		-1.6577	NA	NA	0.35118	NA			NA
4b	Chlorpyrifos	21.56	21.27	21.415		20.87	21.01	20.94		21.69	22.2	21.945		21.4294		0	0	0		0.542742	NA	NA	1.40863	NA			NA
5a	Chlorpyrifos	21.23	20.64	21.23		21.05	20.54	20.795		22.6	22.34	22.47		21.4867		17.08	17.56	17.32		0.4854	16.4161	62763.6	1.35855	46198.9			15.4956
5b	Chlorpyrifos	21.45	21.34	21.395		21.17	21.12	21.145		21.80	21.45	21.45		21.3296		0	0	0		0.642561	NA	NA	1.50025	NA			NA
1a	Glyphosate	18.66	18.12	18.39	24.1365	19.5	19.45	23.87	21.6105	21.66	21.32	21.49	26.085	21.1295	23.759	32.25	33.01	32.63	11.978	0.8426	1.10611	2.10508	1.70218	1.23669	3045.55	6088.41	0.306489
1b	Glyphosate	25.67	25.83	25.75	5.15956	25.59	25.69	19.215	1.61535	26.76	27.09	26.925	4.50033	23.706		0	0	0		-1.73383	NA	NA	0.334702	NA			NA
2a	Glyphosate	21.52	21.38	21.45		26.67	26.07	21.015		28.17	27.99	28.08		23.3051		0	0	0		-1.33297	NA	NA	0.431078	NA			NA
2b	Glyphosate	22.24	23.07	22.655		24.61	24.33	22.68		25.11	25.34	25.225		23.4898		0	0	0		-1.51766	NA	NA	0.383638	NA			NA
3a	Glyphosate	20.29	20.31	20.3		20.22	20.07	20.94		21.86	21.59	21.725		20.9803		32.56	33.45	33.005		0.991888	0.731111	1.63558	1.8704	0.874455			-0.193543
3b	Glyphosate	26.26	26.34	26.3		25.55	25.95	20.915		27.31	27.16	27.235		24.6517		0	0	0		-2.67956	NA	NA	0.184237	NA			NA
4a	Glyphosate	30.43	30.1	30.1		29.04	28.55	24.59		29.98	31.11	30.545		28.2762		0	0	0		-6.3041	NA	NA	0.0186931	NA			NA
4b	Glyphosate	27.61	28.13	27.87		33.29	32.62	20.94		31.79	31.05	31.42		26.3698		0	0	0		-4.39764	NA	NA	0.0622806	NA			NA
5a	Glyphosate	16.20	16.35	16.35		17	16.21	20.795		18	17.62	17.81		18.2269		29.15	29.34	29.245		3.74522	4.49111	20.5378	10.6361	1.93096			0.949321
5b	Glyphosate	32.24	32.16	32.2		28.01	28.26	21.145		30.84	29.95	30.395		27.455		24.74	25.06	24.9		-5.48288	8.83611	382.302	0.0313924	12178.2			13.572
1a	Combination	23.48	23.13	23.48	25.628	24.25	24.26	24.255	25.9035	24.16	23.51	23.835	25.778	23.8546	25.7105	0	0	0	22.1125	-1.88242	NA	NA	0.304733	NA	429976	1.25102e+06	NA
1b	Combination	21.81	21.89	21.85	3.56735	23.1	23.27	23.185	4.14115	23.25	22.88	23.065	3.56883	22.6919		23.56	23.78	23.67		-0.719743	10.0661	874.746	0.634858	1377.86			10.4282
2a	Combination	29.95	30.4	30.175		21.07	21.31	21.19		24.6	24.18	24.39		24.9841		20.02	20.45	20.235		-3.01193	13.5011	8826.36	0.149367	59091.7			15.8507
2b	Combination	24.57	24.74	24.655		25.67	25,89	25.67		23.24	24.03	23.635		24.6393		26.54	26.43	26.485		-2.66718	7.25111	131.577	0.185683	708.614			9.46886
3a	Combination	21.09	20.68	20.68		27.71	27.52	27.615		27.04	26.43	26.735		24.808		22.56	22.94	22.75		-2.83586	10.9861	1624.64	0.166927	9732.66			13.2486
3b	Combination	22.25	22.07	22.16		20.23	20.59	20.41		20.81	21.1	20.955		21.1625		28.05	27.56	27.805		0.809655	5.93111	54.1257	1.66714	32.4661			5.02086
4a	Combination	30.37	29.63	30		29.72	29.6	29.66		29.52	29.41	29.465		29.7075		28.65	28.34	28.495		-7.73537	5.24111	34.021	0.00757336	4492.19			12.1332
4b	Combination	29.5	29.44	29.47		33.82	35.16	34.49		33.51	33.33	33.42		32.3862		21.56	20.45	21.005		-10.414	12.7311	5257.08	0.00139607	3.76563e+06			21.8445
5a	Combination	27.34	27.34	27.34		25.83	25.52	25.675		25.55	25.69	25.62		26.1997		22.76	22.22	22.49		-4.22754	11.2461	1935.28	0.0693406	27909.8			14.7685
5b	Combination	26.46	26.47	26.47		26.96	26.81	26.885		26.16	27.16	26.66		26.6711		27.84	28.54	28.19		-4.69898	5.54611	41.7719	0.0514917	811.236			9.66398

## Sheet: sox9a
	Referencia															Interes
		Actina				Ef1a				Rlp13a						sox9a				Cuantificación
		cq #1	cq #2	mean	mean x treatment	cq #1	cq #2	mean	mean x treatment	cq #1	cq #2	mean	mean x treatment	g. m	mean of g.m of ref. genes	cq #1	cq #2	mean	mean x treatment	delta CP ref	delta CP dmrt1	E traget	E Ref	E target / E ref	Promedio	Desv. Est	Log2
1a	Control	24.4248	24.1567	24.2908	24.2192	22.72	22.82	22.77	20.4045	25.24	25.48	25.36	21.671	24.1167	21.9721	33.46	32.13	32.795	32.5875	-2.14455	-0.2075	0.874351	0.258259	3.38555	1.94536	2.50146	1.75939
1b	Control	26.0206	26.1466	26.0836	2.89991	21.35	21.44	21.395	2.41893	22.29	22.08	22.185	2.21221	23.1338		33.14	32.54	32.84		-1.16163	-0.2525	0.849257	0.480319	1.76811			0.822207
2a	Control	18.5331	19.235	18.884		16.82	16.59	16.705		17.79	18.25	18.02		17.847		31.3	32.33	31.815		4.12515	0.7725	1.64854	13.5189	0.121943			-3.03572
2b	Control	28.0275	29.1943	28.6109		23.88	24.73	24.305		23.02	23.95	23.485		25.3711		32.44	32.77	32.605		-3.39894	-0.0175	0.98874	0.116991	8.45141			3.07919
3a	Control	28.014	27.6871	27.8505		20.25	20.07	20.16		22.06	22.73	22.395		23.2537		33.1	32.24	32.67		-1.28154	-0.0825	0.948014	0.445304	2.12891			1.09012
3b	Control	21.8811	22.6899	22.2855		19.24	19.36	19.3		20.79	21.01	20.9		20.7926		33.19	32.7	32.945		1.17955	-0.3575	0.79347	2.10563	0.376832			-1.40801
4a	Control	25.1406	25.5317	25.3361		16.76	16.3	16.53		18.81	17.81	18.31		19.7197		32.2	32.72	32.46		2.25244	0.1275	1.086	4.14499	0.262004			-1.93234
4b	Control	23.621	24.2127	23.9169		20.33	20.41	20.37		22.31	22.59	22.45		22.1975		31.83	32.44	32.135		-0.225345	0.4525	1.34019	0.867401	1.54507			0.62767
5a	Control	22.4898	22.7485	22.6191		21.59	21.11	21.35		22.61	21.99	22.3		22.0831		33.14	33.22	33.18		-0.110933	-0.5925	0.681534	0.932367	0.730972			-0.452111
5b	Control	22.1571	22.4717	22.3144		19.89	20.23	20.06		21.33	21.28	21.305		21.2063		32.67	32.19	32.43		0.7658	0.1575	1.10729	1.62162	0.68283			-0.550402
1a	Chlorpyrifos	19.963	20	19.9815	23.1252	22.08	23.87	23.87	21.6105	23.19	23.07	23.13	22.158	22.2614	22.1928	0	0	0	9.981	-0.289231	NA	NA	0.833115	NA	4.02415	6.82334	NA
1b	Chlorpyrifos	21.61	22.02	21.61	5.14108	19.31	19.12	19.215		20.7	21	20.85	1.10355	20.5337		36.45	36.9	36.675		1.43845	-4.0875	0.0710029	2.4795	0.028636			-5.12602
2a	Chlorpyrifos	37.70	36.87	36.87		21.15	20.88	21.015	1.61535	21.94	21.45	21.695		25.6166		0	0	0		-3.64441	NA	NA	0.100197	NA			NA
2b	Chlorpyrifos	23.05	22.24	22.24		22.64	22.72	22.68		24.02	24.09	24.02		22.9677		0	0	0		-0.995524	NA	NA	0.53342	NA			NA
3a	Chlorpyrifos	21.92	21.63	21.63		20.91	20.97	20.94		21.73	21.38	21.555		21.3728		34,89	35.03	35.03		0.599397	-2.4425	0.205862	1.45992	0.141009			-2.82614
3b	Chlorpyrifos	22.02	22.22	22.12		20.77	21.06	20.915		21.03	20.75	20.89		21.3007		28.16	28.05	28.105		0.67145	4.4825	18.1858	1.52786	11.9028			3.57323
4a	Chlorpyrifos	23.09	22.43	22.76		23.12	26.06	24.59		23.45	23.7	23.575		23.6298		0	0	0		-1.6577	NA	NA	0.35118	NA			NA
4b	Chlorpyrifos	21.56	21.27	21.415		20.87	21.01	20.94		21.69	22.2	21.945		21.4294		0	0	0		0.542742	NA	NA	1.40863	NA			NA
5a	Chlorpyrifos	21.23	20.64	21.23		21.05	20.54	20.795		22.6	22.34	22.47		21.4867		0	0	0		0.4854	NA	NA	1.35855	NA			NA
5b	Chlorpyrifos	21.45	21.34	21.395		21.17	21.12	21.145		21.80	21.45	21.45		21.3296		0	0	0		0.642561	NA	NA	1.50025	NA			NA
1a	Glyphosate	18.66	18.12	18.39	24.1365	19.5	19.45	23.87	21.6105	21.66	21.32	21.49	26.085	21.1295	23.759	32.34	32.41	32.375	24.7665	0.8426	0.2125	1.14741	1.70218	0.674084	2.10089	4.32197	-0.568999
1b	Glyphosate	25.67	25.83	25.75	5.15956	25.59	25.69	19.215	1.61535	26.76	27.09	26.925	4.50033	23.706		38.54	37.56	38.05		-1.73383	-5.4625	0.0291645	0.334702	0.0871359			-3.52059
2a	Glyphosate	21.52	21.38	21.45		26.67	26.07	21.015		28.17	27.99	28.08		23.3051		34.44	35.07	34.755		-1.33297	-2.1675	0.245958	0.431078	0.570564			-0.80954
2b	Glyphosate	22.24	23.07	22.655		24.61	24.33	22.68		25.11	25.34	25.225		23.4898		35.33	36.12	35.725		-1.51766	-3.1375	0.131298	0.383638	0.342244			-1.5469
3a	Glyphosate	20.29	20.31	20.3		20.22	20.07	20.94		21.86	21.59	21.725		20.9803		0	0	0		0.991888	NA	NA	1.8704	NA			NA
3b	Glyphosate	26.26	26.34	26.3		25.55	25.95	20.915		27.31	27.16	27.235		24.6517		0	0	0		-2.67956	NA	NA	0.184237	NA			NA
4a	Glyphosate	30.43	30.1	30.1		29.04	28.55	24.59		29.98	31.11	30.545		28.2762		35.13	34.7	34.915		-6.3041	-2.3275	0.221766	0.0186931	11.8635			3.56846
4b	Glyphosate	27.61	28.13	27.87		33.29	32.62	20.94		31.79	31.05	31.42		26.3698		36.91	36.41	36.66		-4.39764	-4.0725	0.0716955	0.0622806	1.15117			0.203099
5a	Glyphosate	16.20	16.35	16.35		17	16.21	20.795		18	17.62	17.81		18.2269		35.01	35.36	35.185		3.74522	-2.5975	0.186216	10.6361	0.017508			-5.83585
5b	Glyphosate	32.24	32.16	32.2		28.01	28.26	21.145		30.84	29.95	30.395		27.455		0	0	0		-5.48288	NA	NA	0.0313924	NA			NA
1a	Combination	23.48	23.13	23.48	25.628	24.25	24.26	24.255	25.9035	24.16	23.51	23.835	25.778	23.8546	25.7105	38.59	39.04	38.815	30.303	-1.88242	-6.2275	0.0177773	0.304733	0.0583371	129.911	332.186	-4.09944
1b	Combination	21.81	21.89	21.85	3.56735	23.1	23.27	23.185	4.14115	23.25	22.88	23.065	3.56883	22.6919		32.46	35.9	34.18		-0.719743	-1.5925	0.356824	0.634858	0.562053			-0.831221
2a	Combination	29.95	30.4	30.175		21.07	21.31	21.19		24.6	24.18	24.39		24.9841		33.06	33.94	33.5		-3.01193	-0.9125	0.55406	0.149367	3.70939			1.89118
2b	Combination	24.57	24.74	24.655		25.67	25,89	25.67		23.24	24.03	23.635		24.6393		33	32.78	32.89		-2.66718	-0.3025	0.822219	0.185683	4.42808			2.14668
3a	Combination	21.09	20.68	20.68		27.71	27.52	27.615		27.04	26.43	26.735		24.808		33.73	32.56	33.145		-2.83586	-0.5575	0.697146	0.166927	4.17636			2.06225
3b	Combination	22.25	22.07	22.16		20.23	20.59	20.41		20.81	21.1	20.955		21.1625		33.54	32.02	32.78		0.809655	-0.1925	0.882879	1.66714	0.529576			-0.917092
4a	Combination	30.37	29.63	30		29.72	29.6	29.66		29.52	29.41	29.465		29.7075		34,41	32.52	32.52		-7.73537	0.0675	1.04465	0.00757336	137.937			7.10787
4b	Combination	29.5	29.44	29.47		33.82	35.16	34.49		33.51	33.33	33.42		32.3862		32.06	32,3	32.06		-10.414	0.5275	1.40684	0.00139607	1007.72			9.97687
5a	Combination	27.34	27.34	27.34		25.83	25.52	25.675		25.55	25.69	25.62		26.1997		32.99	33.29	33.14		-4.22754	-0.5525	0.699406	0.0693406	10.0865			3.33436
5b	Combination	26.46	26.47	26.47		26.96	26.81	26.885		26.16	27.16	26.66		26.6711		0	0	0		-4.69898	NA	NA	0.0514917	NA			NA

## Sheet: cyp19a1a
	Referencia															Interes
		Actina				Ef1a				Rlp13a						Aromatasa				Cuantificación
		cq #1	cq #2	mean	mean x treatment	cq #1	cq #2	mean	mean x treatment	cq #1	cq #2	mean	mean x treatment	g. m	mean of g.m of ref. genes	cq #1	cq #2	mean	mean x treatment	delta CP ref	delta CP dmrt1	E traget	E Ref	E target / E ref	Promedio	Desv. Est	Log2
1a	Control	24.4248	24.1567	24.2908	24.2192	22.72	22.82	22.77	20.4045	25.24	25.48	25.36	21.671	24.1167	21.9721	31.13	31.78	31.455	28.8135	-2.14455	-2.6415	0.186091	0.258259	0.72056	12.5072	25.871	-0.47281
1b	Control	26.0206	26.1466	26.0836	2.89991	21.35	21.44	21.395	2.41893	22.29	22.08	22.185	2.21221	23.1338		30.24	30.02	30.13		-1.16163	-1.3165	0.432552	0.480319	0.90055			-0.151122
2a	Control	18.5331	19.235	18.884		16.82	16.59	16.705		17.79	18.25	18.02		17.847		23.45	23	23.225		4.12515	5.5885	35.0757	13.5189	2.59457			1.3755
2b	Control	28.0275	29.1943	28.6109		23.88	24.73	24.305		23.02	23.95	23.485		25.3711		36.98	36.04	36.51		-3.39894	-7.6965	0.00745095	0.116991	0.0636882			-3.97283
3a	Control	28.014	27.6871	27.8505		20.25	20.07	20.16		22.06	22.73	22.395		23.2537		35.14	35.23	35.185		-1.28154	-6.3715	0.017319	0.445304	0.0388926			-4.68436
3b	Control	21.8811	22.6899	22.2855		19.24	19.36	19.3		20.79	21.01	20.9		20.7926		32.43	33.33	32.88		1.17955	-4.0665	0.0751222	2.10563	0.0356768			-4.80887
4a	Control	25.1406	25.5317	25.3361		16.76	16.3	16.53		18.81	17.81	18.31		19.7197		24.24	24.46	24.35		2.25244	4.4635	17.1391	4.14499	4.13489			2.04785
4b	Control	23.621	24.2127	23.9169		20.33	20.41	20.37		22.31	22.59	22.45		22.1975		22.34	22.03	22.185		-0.225345	6.6285	68.0028	0.867401	78.3984			6.29275
5a	Control	22.4898	22.7485	22.6191		21.59	21.11	21.35		22.61	21.99	22.3		22.0831		30.15	29.57	29.86		-0.110933	-1.0465	0.513668	0.932367	0.550929			-0.860061
5b	Control	22.1571	22.4717	22.3144		19.89	20.23	20.06		21.33	21.28	21.305		21.2063		22.78	21.93	22.355		0.7658	6.4585	61.0279	1.62162	37.6338			5.23396
1a	Chlorpyrifos	19.963	20	19.9815	23.1252	22.08	23.87	23.87	21.6105	23.19	23.07	23.13	22.158	22.2614	22.1928	32.14	32.46	32.3	28.7178	-0.289231	-3.4865	0.108672	0.833115	0.13044	230.88	473.371	-2.93854
1b	Chlorpyrifos	21.61	22.02	21.61	5.14108	19.31	19.12	19.215		20.7	21	20.85	1.10355	20.5337		31.89	32.05	31.97		1.43845	-3.1565	0.134075	2.4795	0.0540736			-4.20893
2a	Chlorpyrifos	37.70	36.87	36.87		21.15	20.88	21.015	1.61535	21.94	21.45	21.695		25.6166		35.12	35.44	35.28		-3.64441	-6.4665	0.0163027	0.100197	0.162706			-2.61966
2b	Chlorpyrifos	23.05	22.24	22.24		22.64	22.72	22.68		24.02	24.09	24.02		22.9677		18.4	18.6	18.5		-0.995524	10.3135	710.05	0.53342	1331.13			10.3784
3a	Chlorpyrifos	21.92	21.63	21.63		20.91	20.97	20.94		21.73	21.38	21.555		21.3728		31.76	32.2	31.98		0.599397	-3.1665	0.133224	1.45992	0.0912545			-3.45396
3b	Chlorpyrifos	22.02	22.22	22.12		20.77	21.06	20.915		21.03	20.75	20.89		21.3007		36.05	35.88	35.965		0.67145	-7.1515	0.010541	1.52786	0.00689922			-7.17935
4a	Chlorpyrifos	23.09	22.43	22.76		23.12	26.06	24.59		23.45	23.7	23.575		23.6298		32.14	32.06	32.1		-1.6577	-3.2865	0.123426	0.35118	0.351462			-1.50856
4b	Chlorpyrifos	21.56	21.27	21.415		20.87	21.01	20.94		21.69	22.2	21.945		21.4294		17.85	18.09	17.97		0.542742	10.8435	994.978	1.40863	706.345			9.46423
5a	Chlorpyrifos	21.23	20.64	21.23		21.05	20.54	20.795		22.6	22.34	22.47		21.4867		0	0	0		0.4854	NA	NA	1.35855	NA			NA
5b	Chlorpyrifos	21.45	21.34	21.395		21.17	21.12	21.145		21.80	21.45	21.45		21.3296		22.05	22.74	22.395		0.642561	6.4185	59.4936	1.50025	39.6558			5.30946
1a	Glyphosate	18.66	18.12	18.39	24.1365	19.5	19.45	23.87	21.6105	21.66	21.32	21.49	26.085	21.1295	23.759	28.09	28.04	28.065	15.131	0.8426	0.7485	1.61039	1.70218	0.946077	2.01015	3.77637	-0.0799709
1b	Glyphosate	25.67	25.83	25.75	5.15956	25.59	25.69	19.215	1.61535	26.76	27.09	26.925	4.50033	23.706		36.2	36.86	36.53		-1.73383	-7.7165	0.00735669	0.334702	0.0219798			-5.50768
2a	Glyphosate	21.52	21.38	21.45		26.67	26.07	21.015		28.17	27.99	28.08		23.3051		0	0	0		-1.33297	NA	NA	0.431078	NA			NA
2b	Glyphosate	22.24	23.07	22.655		24.61	24.33	22.68		25.11	25.34	25.225		23.4898		0	0	0		-1.51766	NA	NA	0.383638	NA			NA
3a	Glyphosate	20.29	20.31	20.3		20.22	20.07	20.94		21.86	21.59	21.725		20.9803		31.45	31.15	31.3		0.991888	-2.4865	0.205389	1.8704	0.10981			-3.18691
3b	Glyphosate	26.26	26.34	26.3		25.55	25.95	20.915		27.31	27.16	27.235		24.6517		34.19	33.25	33.72		-2.67956	-4.9065	0.0440089	0.184237	0.238871			-2.0657
4a	Glyphosate	30.43	30.1	30.1		29.04	28.55	24.59		29.98	31.11	30.545		28.2762		0	0	0		-6.3041	NA	NA	0.0186931	NA			NA
4b	Glyphosate	27.61	28.13	27.87		33.29	32.62	20.94		31.79	31.05	31.42		26.3698		0	0	0		-4.39764	NA	NA	0.0622806	NA			NA
5a	Glyphosate	16.20	16.35	16.35		17	16.21	20.795		18	17.62	17.81		18.2269		22.34	21.05	21.695		3.74522	7.1185	92.8952	10.6361	8.73399			3.12664
5b	Glyphosate	32.24	32.16	32.2		28.01	28.26	21.145		30.84	29.95	30.395		27.455		0	0	0		-5.48288	NA	NA	0.0313924	NA			NA
1a	Combination	23.48	23.13	23.48	25.628	24.25	24.26	24.255	25.9035	24.16	23.51	23.835	25.778	23.8546	25.7105	33.14	35.76	34.45	17.2235	-1.88242	-5.6365	0.0276518	0.304733	0.0907409	673.738	1587.1	-3.4621
1b	Combination	21.81	21.89	21.85	3.56735	23.1	23.27	23.185	4.14115	23.25	22.88	23.065	3.56883	22.6919		0	0	0		-0.719743	NA	NA	0.634858	NA			NA
2a	Combination	29.95	30.4	30.175		21.07	21.31	21.19		24.6	24.18	24.39		24.9841		0	0	0		-3.01193	NA	NA	0.149367	NA			NA
2b	Combination	24.57	24.74	24.655		25.67	25,89	25.67		23.24	24.03	23.635		24.6393		0	0	0		-2.66718	NA	NA	0.185683	NA			NA
3a	Combination	21.09	20.68	20.68		27.71	27.52	27.615		27.04	26.43	26.735		24.808		27.8	28.5	28.15		-2.83586	0.6635	1.52557	0.166927	9.13916			3.19206
3b	Combination	22.25	22.07	22.16		20.23	20.59	20.41		20.81	21.1	20.955		21.1625		25.54	25.76	25.65		0.809655	3.1635	7.49181	1.66714	4.4938			2.16794
4a	Combination	30.37	29.63	30		29.72	29.6	29.66		29.52	29.41	29.465		29.7075		23.64	23.34	23.49		-7.73537	5.3235	29.6309	0.00757336	3912.51			11.9339
4b	Combination	29.5	29.44	29.47		33.82	35.16	34.49		33.51	33.33	33.42		32.3862		34.76	34.67	34.715		-10.414	-5.9015	0.0233593	0.00139607	16.7322			4.06456
5a	Combination	27.34	27.34	27.34		25.83	25.52	25.675		25.55	25.69	25.62		26.1997		25,65	25.78	25.78		-4.22754	3.0335	6.89679	0.0693406	99.4624			6.63608
5b	Combination	26.46	26.47	26.47		26.96	26.81	26.885		26.16	27.16	26.66		26.6711		0	0	0		-4.69898	NA	NA	0.0514917	NA			NA

## Sheet: foxl2
	Referencia															Interes
		Actina				Ef1a				Rlp13a						foxl2				Cuantificación
		cq #1	cq #2	mean	mean x treatment	cq #1	cq #2	mean	mean x treatment	cq #1	cq #2	mean	mean x treatment	g. m	mean of g.m of ref. genes	cq #1	cq #2	mean	mean x treatment	delta CP ref	delta CP dmrt1	E traget	E Ref	E target / E ref	Promedio	Desv. Est	Log2
1a	Control	24.4248	24.1567	24.2908	24.2192	22.72	22.82	22.77	20.4045	25.24	25.48	25.36	21.671	24.1167	21.9721	0	0	0	26.28	-2.14455	NA	NA	0.258259	NA	11.1883	25.7369	NA
1b	Control	26.0206	26.1466	26.0836	2.89991	21.35	21.44	21.395	2.41893	22.29	22.08	22.185	2.21221	23.1338		0	0	0		-1.16163	NA	NA	0.480319	NA			NA
2a	Control	18.5331	19.235	18.884		16.82	16.59	16.705		17.79	18.25	18.02		17.847		21.98	22.78	22.38		4.12515	3.9	10.1145	13.5189	0.748179			-0.418545
2b	Control	28.0275	29.1943	28.6109		23.88	24.73	24.305		23.02	23.95	23.485		25.3711		23.78	22.01	22.895		-3.39894	3.385	7.45147	0.116991	63.6927			5.99306
3a	Control	28.014	27.6871	27.8505		20.25	20.07	20.16		22.06	22.73	22.395		23.2537		0	0	0		-1.28154	NA	NA	0.445304	NA			NA
3b	Control	21.8811	22.6899	22.2855		19.24	19.36	19.3		20.79	21.01	20.9		20.7926		29	28.53	28.765		1.17955	-2.485	0.228912	2.10563	0.108714			-3.20139
4a	Control	25.1406	25.5317	25.3361		16.76	16.3	16.53		18.81	17.81	18.31		19.7197		22.45	22.4	22.425		2.25244	3.855	9.84806	4.14499	2.37589			1.24847
4b	Control	23.621	24.2127	23.9169		20.33	20.41	20.37		22.31	22.59	22.45		22.1975		0	0	0		-0.225345	NA	NA	0.867401	NA			NA
5a	Control	22.4898	22.7485	22.6191		21.59	21.11	21.35		22.61	21.99	22.3		22.0831		33.47	32.31	32.89		-0.110933	-6.61	0.0198036	0.932367	0.0212402			-5.55706
5b	Control	22.1571	22.4717	22.3144		19.89	20.23	20.06		21.33	21.28	21.305		21.2063		27.89	28.76	28.325		0.7658	-2.045	0.297199	1.62162	0.183272			-2.44794
1a	Chlorpyrifos	19.963	20	19.9815	23.1252	22.08	23.87	23.87	21.6105	23.19	23.07	23.13	22.158	22.2614	22.1928	30.45	30.29	30.37	23.09	-0.289231	-4.09	0.0883272	0.833115	0.10602	4.33652	9.27826	-3.23759
1b	Chlorpyrifos	21.61	22.02	21.61	5.14108	19.31	19.12	19.215		20.7	21	20.85	1.10355	20.5337		0	0	0		1.43845	NA	NA	2.4795	NA			NA
2a	Chlorpyrifos	37.70	36.87	36.87		21.15	20.88	21.015	1.61535	21.94	21.45	21.695		25.6166		24.56	24.67	24.615		-3.64441	1.665	2.68556	0.100197	26.8027			4.7443
2b	Chlorpyrifos	23.05	22.24	22.24		22.64	22.72	22.68		24.02	24.09	24.02		22.9677		0	0	0		-0.995524	NA	NA	0.53342	NA			NA
3a	Chlorpyrifos	21.92	21.63	21.63		20.91	20.97	20.94		21.73	21.38	21.555		21.3728		29.2	28.14	28.67		0.599397	-2.39	0.242186	1.45992	0.16589			-2.59171
3b	Chlorpyrifos	22.02	22.22	22.12		20.77	21.06	20.915		21.03	20.75	20.89		21.3007		26.78	26.24	26.51		0.67145	-0.23	0.872437	1.52786	0.571019			-0.808389
4a	Chlorpyrifos	23.09	22.43	22.76		23.12	26.06	24.59		23.45	23.7	23.575		23.6298		27.25	28.04	27.645		-1.6577	-1.365	0.444906	0.35118	1.26689			0.341292
4b	Chlorpyrifos	21.56	21.27	21.415		20.87	21.01	20.94		21.69	22.2	21.945		21.4294		30	30.78	30.39		0.542742	-4.11	0.0872853	1.40863	0.0619647			-4.01241
5a	Chlorpyrifos	21.23	20.64	21.23		21.05	20.54	20.795		22.6	22.34	22.47		21.4867		22.47	23.18	22.825		0.4854	3.455	7.76747	1.35855	5.71746			2.51537
5b	Chlorpyrifos	21.45	21.34	21.395		21.17	21.12	21.145		21.80	21.45	21.45		21.3296		39.96	39.79	39.875		0.642561	-13.595	0.000313949	1.50025	0.000209265			-12.2224
1a	Glyphosate	18.66	18.12	18.39	24.1365	19.5	19.45	23.87	21.6105	21.66	21.32	21.49	26.085	21.1295	23.759	23.82	22.04	22.93	4.8475	0.8426	3.35	7.29833	1.70218	4.28764	2.55727	2.4471	2.10018
1b	Glyphosate	25.67	25.83	25.75	5.15956	25.59	25.69	19.215	1.61535	26.76	27.09	26.925	4.50033	23.706		0	0	0		-1.73383	NA	NA	0.334702	NA			NA
2a	Glyphosate	21.52	21.38	21.45		26.67	26.07	21.015		28.17	27.99	28.08		23.3051		0	0	0		-1.33297	NA	NA	0.431078	NA			NA
2b	Glyphosate	22.24	23.07	22.655		24.61	24.33	22.68		25.11	25.34	25.225		23.4898		0	0	0		-1.51766	NA	NA	0.383638	NA			NA
3a	Glyphosate	20.29	20.31	20.3		20.22	20.07	20.94		21.86	21.59	21.725		20.9803		25.34	25.75	25.545		0.991888	0.735	1.54666	1.8704	0.826913			-0.274193
3b	Glyphosate	26.26	26.34	26.3		25.55	25.95	20.915		27.31	27.16	27.235		24.6517		0	0	0		-2.67956	NA	NA	0.184237	NA			NA
4a	Glyphosate	30.43	30.1	30.1		29.04	28.55	24.59		29.98	31.11	30.545		28.2762		0	0	0		-6.3041	NA	NA	0.0186931	NA			NA
4b	Glyphosate	27.61	28.13	27.87		33.29	32.62	20.94		31.79	31.05	31.42		26.3698		0	0	0		-4.39764	NA	NA	0.0622806	NA			NA
5a	Glyphosate	16.20	16.35	16.35		17	16.21	20.795		18	17.62	17.81		18.2269		0	0	0		3.74522	NA	NA	10.6361	NA			NA
5b	Glyphosate	32.24	32.16	32.2		28.01	28.26	21.145		30.84	29.95	30.395		27.455		0	0	0		-5.48288	NA	NA	0.0313924	NA			NA
1a	Combination	23.48	23.13	23.48	25.628	24.25	24.26	24.255	25.9035	24.16	23.51	23.835	25.778	23.8546	25.7105	0	0	0	19.14	-1.88242	NA	NA	0.304733	NA	156.215	258.741	NA
1b	Combination	21.81	21.89	21.85	3.56735	23.1	23.27	23.185	4.14115	23.25	22.88	23.065	3.56883	22.6919		0	0	0		-0.719743	NA	NA	0.634858	NA			NA
2a	Combination	29.95	30.4	30.175		21.07	21.31	21.19		24.6	24.18	24.39		24.9841		20.34	20.45	20.395		-3.01193	5.885	32.8427	0.149367	219.879			7.78056
2b	Combination	24.57	24.74	24.655		25.67	25,89	25.67		23.24	24.03	23.635		24.6393		26.34	26.32	26.33		-2.66718	-0.05	0.970769	0.185683	5.2281			2.38629
3a	Combination	21.09	20.68	20.68		27.71	27.52	27.615		27.04	26.43	26.735		24.808		32.37	31.64	32.005		-2.83586	-5.725	0.0334804	0.166927	0.200569			-2.31783
3b	Combination	22.25	22.07	22.16		20.23	20.59	20.41		20.81	21.1	20.955		21.1625		33.98	33.76	33.87		0.809655	-7.59	0.0110718	1.66714	0.0066412			-7.23434
4a	Combination	30.37	29.63	30		29.72	29.6	29.66		29.52	29.41	29.465		29.7075		26.58	25.65	26.115		-7.73537	0.165	1.10285	0.00757336	145.622			7.18609
4b	Combination	29.5	29.44	29.47		33.82	35.16	34.49		33.51	33.33	33.42		32.3862		32.05	33.89	32.97		-10.414	-6.69	0.0188856	0.00139607	13.5277			3.75784
5a	Combination	27.34	27.34	27.34		25.83	25.52	25.675		25.55	25.69	25.62		26.1997		19.87	19.56	19.715		-4.22754	6.565	49.1654	0.0693406	709.042			9.46973
5b	Combination	26.46	26.47	26.47		26.96	26.81	26.885		26.16	27.16	26.66		26.6711		0	0	0		-4.69898	NA	NA	0.0514917	NA			NA
