# Supplementary material for: Exposure to Glyphosate and Chlorpyrifos Induces Oxidative Stress, Potentially Impacting Sex Determination in Zebrafish (Danio rerio)
Source: J Xenobiot. 2026 Jun 2;16(3):101. doi: 10.3390/jox16030101 (PMC13301101; doi:10.3390/jox16030101)
Supplement: Supplementary file 1 [file jox-16-00101-s001.zip › Supplementary file 2 MDA _30dpf.xlsx]

## Sheet: weight
Combination	weight (g)		Chlopyrifos	weight(g)		Control	weight (g)		Glyphosate	weight (g)
Mx R1	0.0063		Cpf R1	0.0038		Ctr R1	0.0078		Gli R1	0.0059
Mx R2	0.0055		Cpf R2	0.0044		Ctr R2	0.0065		Gli R2	0.0048
Mx R3	0.0067		Cpf R3	0.0036		Ctr R3	0.0071		Gli R3	0.0063
Mx R4	0.006		Cpf R4	0.0042		Ctr R4	0.0079		Gli R4	0.0051
Mx R5	0.0057		Cpf R5	0.0035		Ctr R5	0.0067		Gli R5	0.0047

## Sheet: STD
	Curve Name	Curve Formula	A	B	R2	Fit F Prob
	StdCurve	Y=A*X+B	0.00762	-0.000583	0.997	?????
Well ID	Name	Well	Conc/Dil	Blank 586:586	[Concentration]	Count	Mean	Std Dev	CV (%)
BLK		B1		-0.001	<0.000	2	0.138	0.037	26.953
		B2		0.001	0.164
		B3		0	0.111
SPL1		C1		0	0.098	5	0.172	0.051	29.872
		C2		0.001	0.177
		C3		0.001	0.177
		C5		0.001	0.164
		C4		0.001	0.243
STD1	TETRAMETOXIPROPANO	A1	0	0	0.033	1	0.033	?????	?????
STD2	TETRAMETOXIPROPANO	A2	0.25	0.002	0.282	1	0.282	?????	?????
STD4	TETRAMETOXIPROPANO	A3	0.625	*0.010*	?????	0	?????	?????	?????
STD6	TETRAMETOXIPROPANO	A4	1.25	0.008	1.121	1	1.121	?????	?????
STD8	TETRAMETOXIPROPANO	A8	2.5	0.018	2.38	1	2.38	?????	?????
STD10	TETRAMETOXIPROPANO	A5	5	0.041	5.397	1	5.397	?????	?????
STD11	TETRAMETOXIPROPANO	A6	7.5	0.055	7.26	1	7.26	?????	?????
STD12	TETRAMETOXIPROPANO	A7	10	0.076	10.027	1	10.027	?????	?????
	1	2	3	4	5	6	7	8	9	10	11	12
A	0.038	0.04	0.048	0.046	0.079	0.093	0.114	0.056					586:586
B	0.037	0.039	0.038										586:586
C	0.038	0.039	0.039	0.039	0.039								586:586
D													586:586
E													586:586
F													586:586
G													586:586
H													586:586
	1	2	3	4	5	6	7	8	9	10	11	12
A	STD1	STD2	STD4	STD6	STD10	STD11	STD12	STD8					Well ID
	0	0.25	0.625	1.25	5	7.5	10	2.5					Conc/Dil
	TETRAMETOXIPROPANO	TETRAMETOXIPROPANO	TETRAMETOXIPROPANO	TETRAMETOXIPROPANO	TETRAMETOXIPROPANO	TETRAMETOXIPROPANO	TETRAMETOXIPROPANO	TETRAMETOXIPROPANO					Name
B	BLK	BLK	BLK										Well ID
													Conc/Dil
													Name
C	SPL1	SPL1	SPL1	SPL1	SPL1								Well ID
													Conc/Dil
													Name
D													Well ID
													Conc/Dil
													Name
E													Well ID
													Conc/Dil
													Name
F													Well ID
													Conc/Dil
													Name
G													Well ID
													Conc/Dil
													Name
H													Well ID
													Conc/Dil
													Name

## Sheet: samples
					Concentration	Sample zebrafish	PBS volume	concentration
			Abs	ABS - Blank	micromol MDA	Grams	Milliliters	micromol MDA/grams of tissue
	CTR	1	0.038	0	0.098	0.0078	0.3	3.76923			mean	Desv std
	CTR	2	0.039	0.001	0.177	0.0065	0.3	8.16923		CTR	6.4113	1.93599
	CTR	3	0.039	0.001	0.177	0.0071	0.3	7.47887		CPF	54.4361	11.81
	CTR	4	0.039	0.001	0.164	0.0079	0.3	6.22785		GLI	48.6838	35.9962
	CTR	5	0.039	0.001	0.243	0.0067	0.3	10.8806		MX	31.2015	5.13755
	CPF	2	0.042	0.004	0.601444	0.0044	0.3	41.0075
	CPF	4	0.045	0.007	0.995144	0.0042	0.3	71.0817
	CPF	3	0.043	0.005	0.732677	0.0036	0.3	61.0564
	CPF	5	0.042	0.004	0.601444	0.0035	0.3	51.5523
	CPF	1	0.042	0.004	0.601444	0.0038	0.3	47.4824
	GLI	5	0.042	0.004	0.601444	0.0047	0.3	38.39
	GLI	1	0.054	0.016	2.17625	0.0059	0.3	110.657
	GLI	3	0.042	0.004	0.601444	0.0063	0.3	28.6402
	GLI	2	0.043	0.005	0.732677	0.0048	0.3	45.7923
	GLI	4	0.04	0.002	0.338976	0.0051	0.3	19.9398
	MX	2	0.042	0.004	0.601444	0.0055	0.3	32.806
	MX	1	0.043	0.005	0.732677	0.0063	0.3	34.8894
	MX	3	0.042	0.004	0.601444	0.0067	0.3	26.9303
	MX	4	0.043	0.005	0.732677	0.006	0.3	36.6339
	MX	5	0.041	0.003	0.47021	0.0057	0.3	24.7479
	Curve Name	Curve Formula	A	B	R2	Fit F Prob
	StdCurve	Y=A*X+B	0.00762	-0.000583	0.997	?????
				-0.000583
0.037	0.039	0.038
0.038
