# Supplementary material for: Exposure to Glyphosate and Chlorpyrifos Induces Oxidative Stress, Potentially Impacting Sex Determination in Zebrafish (Danio rerio)
Source: J Xenobiot. 2026 Jun 2;16(3):101. doi: 10.3390/jox16030101 (PMC13301101; doi:10.3390/jox16030101)
Supplement: Supplementary file 1 [file jox-16-00101-s001.zip › Supplementary file 3 sex classification.xlsx]

## Sheet: classification 30dpf
							Δscore=(dmrt1+amh+sox9a)−(cyp19a1a+foxl2)	Δscore >0 → Male, Δscore <0→ Female, Intersex o Indetermiate in case of insufficient information
sample	Treatment	dmrt1	amh	sox9a	cyp19a1a	foxl2	Δscore	Presuntive sex
1a	Control	3.74864	0.449363	1.75939	-0.47281	NA	6.4302	Masculine
1b	Control	4.04869	3.70459	0.822207	-0.151122	NA	8.72661	Masculine
2a	Control	5.52783	-4.17815	-3.03572	1.3755	-0.418545	-2.64299	Female
2b	Control	-3.57403	-0.335359	3.07919	-3.97283	5.99306	-2.85042	Female
3a	Control	4.39067	2.03228	1.09012	-4.68436	NA	12.1974	Masculine
3b	Control	2.48502	-4.12651	-1.40801	-4.80887	-3.20139	4.96077	Masculine
4a	Control	3.1284	4.92044	-1.93234	2.04785	1.24847	2.82018	Masculine
4b	Control	-3.92167	-3.11887	0.62767	6.29275	NA	-12.7056	Female
5a	Control	-11.5016	NA	-0.452111	-0.860061	-5.55706	-5.53663	Female
5b	Control	-4.33192	0.551186	-0.550402	5.23396	-2.44794	-7.11716	Female
1a	Chlorpyrifos	-3.59489	NA	NA	-2.93854	-3.23759	2.58123	Female
1b	Chlorpyrifos	0.230322	NA	-5.12602	-4.20893	NA	-0.68677	Intersex
2a	Chlorpyrifos	-1.02716	15.1937	NA	-2.61966	4.7443	12.0419	Masculine
2b	Chlorpyrifos	1.17122	1.42714	NA	10.3784	NA	-7.78007	Female
3a	Chlorpyrifos	-1.13634	14.1976	-2.82614	-3.45396	-2.59171	16.2808	Masculine
3b	Chlorpyrifos	5.01144	7.88939	3.57323	-7.17935	-0.808389	24.4618	Masculine
4a	Chlorpyrifos	-1.30556	NA	NA	-1.50856	0.341292	-0.138295	Intersex
4b	Chlorpyrifos	-2.06958	NA	NA	9.46423	-4.01241	-7.5214	Female
5a	Chlorpyrifos	-4.62716	15.4956	NA	NA	2.51537	8.35304	Masculine
5b	Chlorpyrifos	-0.844391	NA	NA	5.30946	-12.2224	6.06853	Masculine
1a	Glyphosate	-3.62295	0.306489	-0.568999	-0.0799709	2.10018	-5.90567	Female
1b	Glyphosate	-2.00619	NA	-3.52059	-5.50768	NA	-0.0191007	Intersex
2a	Glyphosate	-2.00866	NA	-0.80954	NA	NA	-2.8182	Indetermiate
2b	Glyphosate	-0.86458	NA	-1.5469	NA	NA	-2.41148	Indetermiate
3a	Glyphosate	-3.46346	-0.193543	NA	-3.18691	-0.274193	-0.195901	Intersex
3b	Glyphosate	-0.464446	NA	NA	-2.0657	NA	1.60125	Indetermiate
4a	Glyphosate	9.61398	NA	3.56846	NA	NA	13.1824	Masculine
4b	Glyphosate	-6.53667	NA	0.203099	NA	NA	-6.33357	Indetermiate
5a	Glyphosate	-3.39254	0.949321	-5.83585	3.12664	NA	-11.4057	Female
5b	Glyphosate	8.02001	13.572	NA	NA	NA	21.592	Masculine
1a	Combination	5.2647	NA	-4.09944	-3.4621	NA	4.62736	Masculine
1b	Combination	-5.62908	10.4282	-0.831221	NA	NA	3.96791	Masculine
2a	Combination	6.75895	15.8507	1.89118	NA	7.78056	16.7202	Masculine
2b	Combination	-3.91816	9.46886	2.14668	NA	2.38629	5.31109	Masculine
3a	Combination	0.814938	13.2486	2.06225	3.19206	-2.31783	15.2516	Masculine
3b	Combination	-3.16768	5.02086	-0.917092	2.16794	-7.23434	6.0025	Masculine
4a	Combination	5.73368	12.1332	7.10787	11.9339	7.18609	5.85478	Masculine
4b	Combination	2.39854	21.8445	9.97687	4.06456	3.75784	26.3975	Masculine
5a	Combination	3.52382	14.7685	3.33436	6.63608	9.46973	5.52085	Masculine
5b	Combination	4.20386	9.66398	NA	NA	NA	13.8678	Masculine

## Sheet: 30 dpf
		control	chlorpyrifos	glyphosate	combination
	Female	3	3	2	NA
	Male	5	5	2	10
	Intersex	NA	2	2	NA
	Indetermiate	NA	NA	4	NA
	Total	8	10	10	10

## Sheet:  65 dpf
	control	chlorpyrifos	glyphosate	combination
Female	4	3	3	3
Male	4	7	6	5
Intersex
Indetermiate	NA	NA	1	2
Total	8	10	10	10

## Sheet:  142 dpf 
	control	chlorpyrifos	glyphosate	combination
Female	10	16	11	6
Male	13	19	22	14
Intersex
Indetermiate
Total	23	35	33	20

## Sheet: global
		control	chlorpyrifos	glyphosate	combination			Age (dpf)	p-value	Interpretation
30 dpf	Female	3	3	2				30	0.0021*	The sex ratio changes significantly at 30 dpf among treatments.
	Male	5	5	2	10			65	0.7834	No significant differences in sex ratio at 65 dpf.
	Intersex		2	2				142	0.6031	No significant differences in sex ratio at 142 dpf.
	Indetermiate			4
65 dpf	Female	4	3	3	3
	Male	4	7	6	5
	Indetermiate			1	2			Treatment	p-value	Interpretation
142 dpf	Female	10	16	11	6			Control	1	No significant differences between ages.
	Male	13	19	22	14			Chlorpyrifos	0.1199	Significant, alters the sex ratio as development progresses.
								Glyphosate	0.00058*	Significant differences in sex ratio with age; glyphosate may induce early alterations in sexual differentiation.
								Combination	0.0399*	Significant differences in sex ratio with age; the combination may induce early alterations in sexual differentiation.
